# Supplementary material for: Quantifying the real-world impact of antibiotic use and genetic determinants of resistance on gonococcal dynamics
Source: Nat Microbiol. 2026 Jan 30;11(2):375–90. doi: 10.1038/s41564-025-02235-w (PMC12872460; doi:10.1038/s41564-025-02235-w)
Supplement: Supplementary file 4 — Summary tables for Fig. 5 and Supplementary Figs. 13–19. [file 41564_2025_2235_MOESM4_ESM.xlsx]

## Sheet: Sheet1
Contribution	1993-2007	2007-2010	2010-2012	2012-2019
gyrA	-	-	-	-
penA	-	-	-	-
ponA	-	-	-	-
mtr	-0.26 (-0.52, -0.03)	-0.22 (-0.54, 0.11)	-0.12 (-0.48, 0.24)	-0.20 (-0.41, 0.02)
rRNA 23S	-	-	-	-
Lineage background	0.01 (-0.11, 0.17)	0.01 (-0.11, 0.17)	0.01 (-0.11, 0.17)	0.01 (-0.11, 0.17)
Residual	-0.00 (-0.13, 0.13)	-0.03 (-0.30, 0.22)	0.12 (-0.20, 0.43)	0.02 (-0.14, 0.18)
AMR Total	-0.26 (-0.52, -0.03)	-0.22 (-0.54, 0.11)	-0.12 (-0.48, 0.24)	-0.20 (-0.41, 0.02)
Total	-0.25 (-0.43, -0.07)	-0.23 (-0.56, 0.09)	0.01 (-0.39, 0.40)	-0.16 (-0.30, -0.02)

## Sheet: Sheet2
Contribution	1993-2007	2007-2010	2010-2012	2012-2019
gyrA	-	-	-	-
penA	-	-	-	-
ponA	-	-	-	-
mtr	-	-	-	-
rRNA 23S	-	-	-	-
Lineage background	0.02 (-0.07, 0.15)	0.02 (-0.07, 0.15)	0.02 (-0.07, 0.15)	0.02 (-0.07, 0.15)
Residual	-0.00 (-0.13, 0.13)	-0.08 (-0.35, 0.18)	-0.11 (-0.46, 0.20)	0.12 (-0.01, 0.27)
AMR Total	-	-	-	-
Total	0.03 (-0.14, 0.20)	-0.06 (-0.34, 0.21)	-0.08 (-0.43, 0.23)	0.15 (0.01, 0.29)

## Sheet: Sheet3
Contribution	1993-2007	2007-2010	2010-2012	2012-2019
gyrA	-	-	-	-
penA	-	-	-	-
ponA	-	-	-	-
mtr	-	-	-	-
rRNA 23S	-	-	-	-
Lineage background	-0.10 (-0.26, 0.01)	-0.10 (-0.26, 0.01)	-0.10 (-0.26, 0.01)	-0.10 (-0.26, 0.01)
Residual	-0.01 (-0.13, 0.10)	-0.09 (-0.37, 0.17)	-0.21 (-0.56, 0.12)	-0.10 (-0.26, 0.06)
AMR Total	-	-	-	-
Total	-0.11 (-0.27, 0.03)	-0.20 (-0.47, 0.08)	-0.32 (-0.65, 0.01)	-0.21 (-0.36, -0.06)

## Sheet: Sheet4
Contribution	1993-2007	2007-2010	2010-2012	2012-2019
gyrA	-	-	-	-
penA	-	-	-	-
ponA	-	-	-	-
mtr	-	-	-	-
rRNA 23S	-	-	-	-
Lineage background	-	0.04 (-0.06, 0.23)	0.04 (-0.06, 0.23)	0.04 (-0.06, 0.23)
Residual	-	0.01 (-0.27, 0.30)	-0.01 (-0.35, 0.30)	0.10 (-0.06, 0.26)
AMR Total	-	-	-	-
Total	-	0.08 (-0.24, 0.38)	0.05 (-0.30, 0.37)	0.15 (0.01, 0.32)

## Sheet: Sheet5
Contribution	1993-2007	2007-2010	2010-2012	2012-2019
gyrA	-	-	-	-
penA	-	-	-	-
ponA	-	-	-	-
mtr	-	-	-	-
rRNA 23S	-	-	-	-
Lineage background	-	0.01 (-0.10, 0.16)	0.01 (-0.10, 0.16)	0.01 (-0.10, 0.16)
Residual	-	0.04 (-0.25, 0.33)	0.05 (-0.27, 0.39)	0.00 (-0.14, 0.14)
AMR Total	-	-	-	-
Total	-	0.06 (-0.26, 0.36)	0.07 (-0.26, 0.41)	0.02 (-0.11, 0.16)

## Sheet: Sheet6
Contribution	1993-2007	2007-2010	2010-2012	2012-2019
gyrA	-	-	-	-
penA	-	-	-	-
ponA	-	-	-	-
mtr	-	-	-	-
rRNA 23S	-	-	-	-
Lineage background	-0.01 (-0.14, 0.09)	-0.01 (-0.14, 0.09)	-0.01 (-0.14, 0.09)	-0.01 (-0.14, 0.09)
Residual	0.00 (-0.13, 0.14)	0.01 (-0.25, 0.28)	0.05 (-0.28, 0.37)	-0.04 (-0.18, 0.09)
AMR Total	-	-	-	-
Total	-0.01 (-0.18, 0.16)	-0.00 (-0.28, 0.28)	0.04 (-0.29, 0.37)	-0.05 (-0.20, 0.08)

## Sheet: Sheet7
Contribution	1993-2007	2007-2010	2010-2012	2012-2019
gyrA	-	-	-	-
penA	-	-	-	-
ponA	-0.19 (-0.39, -0.02)	-0.16 (-0.42, 0.08)	-0.20 (-0.38, -0.05)	-0.26 (-0.46, -0.05)
mtr	-0.01 (-0.21, 0.17)	-0.09 (-0.36, 0.17)	0.13 (-0.16, 0.42)	0.24 (0.03, 0.45)
rRNA 23S	-	-	-	-
Lineage background	0.00 (-0.11, 0.11)	0.00 (-0.11, 0.11)	0.00 (-0.11, 0.11)	0.00 (-0.11, 0.11)
Residual	-0.03 (-0.14, 0.08)	-0.03 (-0.28, 0.23)	0.14 (-0.16, 0.47)	0.04 (-0.10, 0.17)
AMR Total	-0.20 (-0.40, -0.03)	-0.25 (-0.52, -0.01)	-0.09 (-0.35, 0.18)	-0.02 (-0.17, 0.14)
Total	-0.23 (-0.41, -0.07)	-0.27 (-0.61, 0.06)	0.06 (-0.30, 0.44)	0.02 (-0.12, 0.17)

## Sheet: Sheet8
Contribution	1993-2007	2007-2010	2010-2012	2012-2019
gyrA	-	-	-	-
penA	-	-	-	-
ponA	-	-	-	-
mtr	-	-	-	-
rRNA 23S	-	-	-	-
Lineage background	-	0.03 (-0.07, 0.18)	0.03 (-0.07, 0.18)	0.03 (-0.07, 0.18)
Residual	-	0.05 (-0.23, 0.35)	0.08 (-0.24, 0.41)	0.02 (-0.12, 0.16)
AMR Total	-	-	-	-
Total	-	0.08 (-0.21, 0.40)	0.11 (-0.22, 0.44)	0.05 (-0.08, 0.20)

## Sheet: Sheet9
Contribution	1993-2007	2007-2010	2010-2012	2012-2019
gyrA	-	-	-	-
penA	-	-	-	-
ponA	-0.19 (-0.39, -0.02)	-0.16 (-0.42, 0.08)	-0.20 (-0.38, -0.05)	-0.26 (-0.46, -0.05)
mtr	-	-	-	-
rRNA 23S	-	-	-	-
Lineage background	0.01 (-0.12, 0.14)	0.01 (-0.12, 0.14)	0.01 (-0.12, 0.14)	0.01 (-0.12, 0.14)
Residual	-0.00 (-0.12, 0.12)	0.04 (-0.21, 0.31)	-0.01 (-0.35, 0.32)	0.01 (-0.14, 0.16)
AMR Total	-0.19 (-0.39, -0.02)	-0.16 (-0.42, 0.08)	-0.20 (-0.38, -0.05)	-0.26 (-0.46, -0.05)
Total	-0.18 (-0.36, -0.03)	-0.11 (-0.42, 0.18)	-0.21 (-0.54, 0.11)	-0.24 (-0.40, -0.08)

## Sheet: Sheet10
Contribution	1993-2007	2007-2010	2010-2012	2012-2019
gyrA	-	-	-	-
penA	-	-	-	-
ponA	-0.19 (-0.39, -0.02)	-0.16 (-0.42, 0.08)	-0.20 (-0.38, -0.05)	-0.26 (-0.46, -0.05)
mtr	-0.01 (-0.21, 0.17)	-0.09 (-0.36, 0.17)	0.13 (-0.16, 0.42)	0.24 (0.03, 0.45)
rRNA 23S	-	-	-	-
Lineage background	0.01 (-0.09, 0.14)	0.01 (-0.09, 0.14)	0.01 (-0.09, 0.14)	0.01 (-0.09, 0.14)
Residual	0.03 (-0.10, 0.15)	0.04 (-0.23, 0.29)	0.02 (-0.28, 0.33)	-0.03 (-0.17, 0.11)
AMR Total	-0.20 (-0.40, -0.03)	-0.25 (-0.52, -0.01)	-0.09 (-0.35, 0.18)	-0.02 (-0.17, 0.14)
Total	-0.16 (-0.36, 0.03)	-0.20 (-0.53, 0.12)	-0.05 (-0.42, 0.34)	-0.03 (-0.19, 0.12)

[truncated: 19 more sheets: Sheet11, Sheet12, Sheet13, Sheet14, Sheet15, Sheet16, Sheet17, Sheet18, Sheet19, Sheet20, Sheet21, Sheet22, Sheet23, Sheet24, Sheet25, Sheet26, Sheet27, Sheet28, Sheet29]
