# Supplementary material for: Quantifying the real-world impact of antibiotic use and genetic determinants of resistance on gonococcal dynamics
Source: Nat Microbiol. 2026 Jan 30;11(2):375–90. doi: 10.1038/s41564-025-02235-w (PMC12872460; doi:10.1038/s41564-025-02235-w)
Supplement: Supplementary file 5 — Source data for Supplementary Figs. 4, 8 and 9. [file 41564_2025_2235_MOESM5_ESM.xlsx]

## Sheet: Fig S4
F/A KAN vs S/D		0Hr			2Hr			4Hr			6Hr			8Hr
	Rep1	Rep2	Rep3	Rep1	Rep2	Rep3	Rep1	Rep2	Rep3	Rep1	Rep2	Rep3	Rep1	Rep2	Rep3
No KAN CFU	177	93	94	320	158	199	1042	416	910	870	661	886	1170	611	648
With KAN CFU	90	47	45	157	76	99	500	186	410	374	275	370	456	250	264
S/D KAN vs F/A		0Hr			2Hr			4Hr			6Hr			8Hr
	Rep1	Rep2	Rep3	Rep1	Rep2	Rep3	Rep1	Rep2	Rep3	Rep1	Rep2	Rep3	Rep1	Rep2	Rep3
No KAN CFU	192	135	149	309	152	321	866	259	800	1176	885	1036	1251	741	928
With KAN CFU	97	65	74	146	74	156	484	132	423	685	468	598	741	425	566
F/G KAN vs S/D		0Hr			2Hr			4Hr			6Hr			8Hr
	Rep1	Rep2	Rep3	Rep1	Rep2	Rep3	Rep1	Rep2	Rep3	Rep1	Rep2	Rep3	Rep1	Rep2	Rep3
No KAN CFU	76	100	94	195	173	169	922	942	898	1259	1088	1065	990	988	834
With KAN CFU	41	47	44	95	85	73	399	395	404	517	408	402	329	361	285
S/D KAN vs F/G		0Hr			2Hr			4Hr			6Hr			8Hr
	Rep1	Rep2	Rep3	Rep1	Rep2	Rep3	Rep1	Rep2	Rep3	Rep1	Rep2	Rep3	Rep1	Rep2	Rep3
No KAN CFU	82	74	77	178	178	191	762	912	865	1078	884	849	684	952	964
With KAN CFU	45	38	36	82	91	89	414	453	413	665	557	499	420	623	604

## Sheet: Fig S8
2023-10-20
FA19 vs FA19 ponA															OD
															FA19	0.073
	SM	SPC40		SM	SPC40		SM avg	SPC40 avg		FA6140	FA6140 ponA		ratio		FA19 ponA	0.073
-5	30	25		1.2e+08	100000000		1.38e+08	94000000		4.4e+07	94000000		2.13636		mouse	2.76e+06
-5	39	22		1.56e+08	88000000
-4				0	0
-4				0	0
		DAY 1	Colony counts										CFU/ML		STRAIN CFU/ML		RATIO	CI	HIA
		2023-08-09	0		10		100		1000		10000
		MOUSE	SM	Sm+SPC	SM	Sm+SPC	SM	Sm+SPC	SM	Sm+SPC	SM	Sm+SPC	SM	Sm+SPC	FA6140	FA6140 ponA	ratio	ratio
EXPERIMENT 1 FA16140 vs FA6140 ponA	5B	m1	TMTC	TMTC	TMTC	TMTC	44	29	13	3	1	1	176000	116000	60000	116000	1.93333	0.904965
	5BB	m2	TMTC	TMTC	TMTC	TMTC	TMTC	TMTC	36	16	3	2	1440000	640000	800000	640000	0.8	0.374468
	5RR	m3	TMTC	TMTC	TMTC	TMTC	134	59	16	5	0	1	536000	236000	300000	236000	0.786667	0.368227
	5U	m4	TMTC	TMTC	TMTC	TMTC	36	25	5	6	0	0	144000	100000	44000	100000	2.27273	1.06383
	6B	m5	TMTC	TMTC	TMTC	TMTC	TMTC	TMTC	37	23	2	4	1480000	920000	560000	920000	1.64286	0.768997		0.768997	MEDIAN
	6R	m6	TMTC	TMTC	TMTC	TMTC	26	9	1	1	0	0	104000	36000	68000	36000	0.529412	0.24781		0.659859	GEOMETRIC MEAN
	6RR	m7	CONT	CONT	CONT								0	0	0	0	#DIV/0!	#DIV/0!	YES
	6U	m8	TMTC	TMTC	TMTC	TMTC	56	46	8	1	0	0	224000	184000	40000	184000	4.6	2.15319
		DAY 3	Colony counts										CFU/ML		STRAIN CFU/ML		RATIO	CI	HIA
		2023-08-11	0		10		100		1000		10000
		MOUSE	SM	Sm+SPC	SM	Sm+SPC	SM	Sm+SPC	SM	Sm+SPC	SM	Sm+SPC	SM	Sm+SPC	FA6140	FA6140 ponA	ratio	ratio
EXPERIMENT 1 FA16140 vs FA6140 ponA	5B	m1	TMTC	TMTC	10	17	0	3	0	0	0	0	4000	6800	10	6800	680	318.298
	5BB	m2	34	28	1	0	0	0	0	0	0	0	340	280	60	280	4.66667	2.1844
	5RR	m3	84	65	3	4	0	0	0	0	0	0	840	650	190	650	3.42105	1.60134			NO FA6140
	5U	m4	TMTC	TMTC	44	36	8	3	1	1	1	0	17600	14400	3200	14400	4.5	2.10638
	6B	m5	TMTC	TMTC	65	48	8	5	2	0	1	1	26000	19200	6800	19200	2.82353	1.32165		2.1844	MEDIAN
	6R	m6	TMTC	TMTC	TMTC	TMTC	46	47	2	3	0	1	184000	188000	10	188000	18800	8800		13.0032	GEOMETRIC MEAN
	6RR	m7	CONT	CONT									0	0	0	0	#DIV/0!	#DIV/0!	YES
	6U	m8	TMTC	TMTC	154	128	42	22	3	1	1	0	61600	51200	10400	51200	4.92308	2.30442	YES
		DAY 5	Colony counts										CFU/ML		STRAIN CFU/ML		RATIO	CI	HIA
		2023-08-13	0		10		100		1000		10000
		MOUSE	SM	Sm+SPC	SM	Sm+SPC	SM	Sm+SPC	SM	Sm+SPC	SM	Sm+SPC	SM	Sm+SPC	FA6140	FA6140 ponA	ratio	ratio
EXPERIMENT 1 FA16140 vs FA6140 ponA	5B	m1	0	0	0	0	0	0	0	0	0	0	0	0	0	0	#DIV/0!	#DIV/0!
	5BB	m2	0	0	0	0	0	0	0	0	0	0	0	0	0	0	#DIV/0!	#DIV/0!
	5RR	m3	TMTC	TMTC	54	46	3	6	1	3	0	0	21600	18400	3200	18400	5.75	2.69149
	5U	m4	198	103	8	2	1	0	3	0	0	0	1980	1030	950	1030	1.08421	0.507503			NO FA6140
	6B	m5	7	22	1	0	0	0	0	0	0	0	0	220	10	220	22	10.2979		3.46383	MEDIAN
	6R	m6	222	261	8	5	0	0	0	0	0	0	2220	2610	10	2610	261	122.17		5.68774	GEOMETRIC MEAN
	6RR	m7	CONT	CONT									0	0	0	0	#DIV/0!	#DIV/0!	YES
	6U	m8	252	222	12	10	2	1	0	0	0	0	2520	2220	300	2220	7.4	3.46383	YES

## Sheet: Fig S9A
Hour	FA19 rpsL	FA19 rpsL	FA19 rpsL	FA19 rpsL ponA-L421-Ω	FA19 rpsL ponA-L421P-Ω	FA19 rpsL ponA-L421P-Ω
0	0.0822	0.08	0.0882	0.0814	0.08	0.0844
1	0.0908	0.096	0.0876	0.0952	0.0941	0.0858
2	0.121	0.136	0.116	0.134	0.123	0.109
3	0.225	0.251	0.207	0.246	0.214	0.211
4	0.435	0.449	0.394	0.478	0.42	0.326
5	0.744	0.786	0.733	0.863	0.852	0.686
6	1.174	1.156	1.17	1.195	1.214	1.097
7	1.385	1.295	1.342	1.396	1.52	1.372
8	1.475	1.434	1.473	1.517	1.665	1.521

## Sheet: Fig S9B
Hour	FA6140 rpsL	FA6140 rpsL	FA6140 rpsL	FA6140 rpsL ponA-wt-Ω	FA6140 rpsL ponA-wt Ω	FA6140 rpsL ponA-wt-Ω
0	0.089	0.0748	0.092	0.0916	0.0944	0.092
1	0.153	0.124	0.158	0.148	0.156	0.149
2	0.268	0.224	0.294	0.218	0.275	0.268
3	0.461	0.37	0.437	0.344	0.482	0.389
4	0.878	0.679	0.719	0.583	0.83	0.552
5	1.161	1.027	1.036	0.907	1.229	0.872
6	1.227	1.124	1.164	1.176	1.354	1.12
7	1.343	1.267	1.312	1.265	1.41	1.243
8	1.422	1.307	1.432	1.327	1.58	1.409
