# Supplementary material for: Quantifying the real-world impact of antibiotic use and genetic determinants of resistance on gonococcal dynamics
Source: Nat Microbiol. 2026 Jan 30;11(2):375–90. doi: 10.1038/s41564-025-02235-w (PMC12872460; doi:10.1038/s41564-025-02235-w)
Supplement: Supplementary file 6 — Source data for Fig. 3b. [file 41564_2025_2235_MOESM6_ESM.xlsx]

## Sheet: FD vs FG FA FN
F/A KAN vs F/G		0Hr			2Hr			4Hr			6Hr			8Hr
	Rep1	Rep2	Rep3	Rep1	Rep2	Rep3	Rep1	Rep2	Rep3	Rep1	Rep2	Rep3	Rep1	Rep2	Rep3
No KAN CFU	122	109	95	373	301	319	898	914	869	1501	1518	1479	1017	985	1008
With KAN CFU	64	55	43	173	142	169	508	524	501	952	933	959	665	594	656
F/G KAN vs F/A		0Hr			2Hr			4Hr			6Hr			8Hr
	Rep1	Rep2	Rep3	Rep1	Rep2	Rep3	Rep1	Rep2	Rep3	Rep1	Rep2	Rep3	Rep1	Rep2	Rep3
No KAN CFU	100	107	127	358	406	331	820	816	796	1088	1078	1069	646	689	774
With KAN CFU	50	58	69	156	197	171	361	334	315	364	367	421	226	226	280
