# Supplementary material for: Quantifying the real-world impact of antibiotic use and genetic determinants of resistance on gonococcal dynamics
Source: Nat Microbiol. 2026 Jan 30;11(2):375–90. doi: 10.1038/s41564-025-02235-w (PMC12872460; doi:10.1038/s41564-025-02235-w)
Supplement: Supplementary file 7 — Source data for Fig. 4b. [file 41564_2025_2235_MOESM7_ESM.xlsx]

## Sheet: Sheet1
FA19 vs FA19 ponA															OD
															FA19	0.073
	SM	SPC40		SM	SPC40		SM avg	SPC40 avg		FA19	FA19 ponA		ratio		FA19 ponA	0.073
-5	21	10		84000000	4e+07		76500000	38800000		37700000	38800000		1.02918		mouse	1530000
-5	20	8		8e+07	3.2e+07
-4	182	103		72800000	41200000
-4	173	105		69200000	42000000
EXPERIMENT 2	2023-10-20
FA19 vs FA19 ponA															OD
															FA19	0.073
	SM	SPC40		SM	SPC40		SM avg	SPC40 avg		FA19	FA19 ponA		ratio		FA19 ponA	0.073
-5	23			92000000	0		80000000	23200000		56800000	23200000		0.408451		mouse	1600000
-5	17			6.8e+07	0
-4		96		0	38400000
-4		20		0	8000000
		DAY 1	Colony counts										CFU/ML		STRAIN CFU/ML		RATIO	CI	HIA
		2023-08-09	0		10		100		1000		10000
		MOUSE	SM	Sm+SPC	SM	Sm+SPC	SM	Sm+SPC	SM	Sm+SPC	SM	Sm+SPC	SM	Sm+SPC	FA19	FA19 ponA	ratio	ratio
EXPERIMENT 1 FA19 vs FA19 ponA	1B	m1	13	35	0	3	0	0	0	0	0	0	130	350	10	350	35	34.0077
	1RR	m2	TMTC	TMTC	279	142	24	16	1	0	0	0	111600	56800	54800	56800	1.0365	1.00711
	1U	m3	CONT	CONT	CONT	CONT	CONT	CONT	CONT	CONT	CONT	CONT	#VALUE!	#VALUE!	#VALUE!	#VALUE!	#VALUE!	#VALUE!			NO FA19-WT
	2B	m4	TMTC	55	10	3	4	0	1	0	0	0	4000	550	3450	550	0.15942	0.154901
	2BB	m5	TMTC	TMTC	TMTC	TMTC	TMTC	171	60	27	5	9	2400000	684000	1716000	684000	0.398601	0.387301		0.520527	MEDIAN
	2R	m6	TMTC	TMTC	TMTC	TMTC	TMTC	TMTC	172	60	14	6	6880000	2400000	4480000	2400000	0.535714	0.520527		1.01354	GEOMETRIC MEAN
EXPERIMENT 2 FA19 vs FA19 ponA	1B	m7	0	0	0	0	0	0	0	0	0	0	0	0	0	0	#DIV/0!	#DIV/0!						FINAL
	1RR	m8	TMTC	TMTC	91	34	7	6	1	0	0	0	36400	13600	22800	13600	0.596491	1.46038	YES					1.00711	MEDIAN
	1U	m9	TMTC	TMTC	51	17	7	3	1	0	0	0	20400	6800	13600	6800	0.5	1.22414						1.11672	GEOMETRIC MEAN
	2B	m10	TMTC	TMTC	TMTC	TMTC	TMTC	TMTC	48	27	1	3	1920000	1080000	840000	1080000	1.28571	3.14778
	2BB	m11	4	0	0	0	0	0	0	0	0	0	0	0	0	0	#DIV/0!	#DIV/0!
	2R	m12	TMTC	TMTC	TMTC	65	25	8	2	1	1	0	100000	26000	74000	26000	0.351351	0.860205
	2RR	m13	TMTC	TMTC	TMTC	TMTC	92	36	9	8	0	0	368000	144000	224000	144000	0.642857	1.57389		1.34226	MEDIAN
	2RB	m14	TMTC	TMTC	TMTC	TMTC	TMTC	65	45	10	3	1	1800000	260000	1540000	260000	0.168831	0.413345		1.21069	GEOMETRIC MEAN
		DAY 3	Colony counts										CFU/ML		STRAIN CFU/ML		RATIO	CI	HIA
		2023-08-11	0		10		100		1000		10000
		MOUSE	SM	Sm+SPC	SM	Sm+SPC	SM	Sm+SPC	SM	Sm+SPC	SM	Sm+SPC	SM	Sm+SPC	FA19	FA19 ponA	ratio	ratio
EXPERIMENT 1 FA19 vs FA19 ponA	1B	m1	TMTC	TMTC	12	19	1	3	0	0	0	0	4800	7600	10	7600	760	738.454
	1RR	m2	28	10	0	4	0	0	0	0	0	0	280	100	180	100	0.555556	0.539805
	1U	m3	CONT	CONT	CONT	CONT	CONT	CONT	CONT	CONT	CONT	CONT	#VALUE!	#VALUE!	#VALUE!	#VALUE!	#VALUE!	#VALUE!			NO FA19-WT
	2B	m4	TMTC	TMTC	TMTC	TMTC	201	36	30	3	2	1	804000	144000	660000	144000	0.218182	0.211996
	2BB	m5	TMTC	TMTC	116	54	5	1	1	1	0	0	46400	540	45860	540	0.011775	0.0114411		0.481062	MEDIAN
	2R	m6	TMTC	TMTC	TMTC	202	61	9	5	2	1	1	244000	80800	163200	80800	0.495098	0.481062		0.858048	GEOMETRIC MEAN
EXPERIMENT 2 FA19 vs FA19 ponA	1B	m7	TMTC	305	64	3	13	0	1	0	0	0	25600	3050	22550	3050	0.135255	0.331142
	1RR	m8	TMTC	TMTC	100	27	10	6	0	1	0	0	40000	10800	29200	10800	0.369863	0.905527						FINAL
	1U	m9	TMTC	TMTC	TMTC	15	35	3	1	0	0	0	140000	6000	134000	6000	0.0447761	0.109624						0.331142	MEDIAN
	2B	m10	TMTC	71	30	4	1	0	1	0	0	0	12000	710	11290	710	0.0628875	0.153966						0.385592	GEOMETRIC MEAN
	2BB	m11	TMTC	0	46	0	5	0	1	0	0	0	18400	10	18390	10	0.000543774	0.00133131			NO FA19 PONA
	2R	m12	TMTC	81	63	3	5	0	1	0	0	0	25200	810	24390	810	0.0332103	0.0813081
	2RR	m13	TMTC	TMTC	124	36	15	4	2	0	0	0	49600	14400	35200	14400	0.409091	1.00157		0.242554	MEDIAN
	2RB	m14	TMTC	TMTC	TMTC	TMTC	46	40	2	5	1	5	184000	160000	24000	160000	6.66667	16.3218		0.233891	GEOMETRIC MEAN
		DAY 5	Colony counts										CFU/ML		STRAIN CFU/ML		RATIO	CI	HIA
		2023-08-13	0		10		100		1000		10000
		MOUSE	SM	Sm+SPC	SM	Sm+SPC	SM	Sm+SPC	SM	Sm+SPC	SM	Sm+SPC	SM	Sm+SPC	FA19	FA19 ponA	ratio	ratio
EXPERIMENT 1 FA19 vs FA19 ponA	1B	m1	CONT	CONT	CONT	CONT	CONT	CONT	CONT	CONT	CONT	CONT	#VALUE!	#VALUE!	#VALUE!	#VALUE!	#VALUE!	#VALUE!
	1RR	m2	0	0	0	0	0	0	0	0	0	0	0	0	0	0	#DIV/0!	#DIV/0!
	1U	m3	CONT	CONT	CONT	CONT	CONT	CONT	CONT	CONT	CONT	CONT	#VALUE!	#VALUE!	#VALUE!	#VALUE!	#VALUE!	#VALUE!
	2B	m4	TMTC	2	80	0	15	0	1	0	0	0	32000	10	31990	10	0.000312598	0.000303735			NO FA19 ponA
	2BB	m5	TMTC	10	39	3	9	0	0	0	0	0	15600	100	15500	100	0.00645161	0.00626871		0.00626871	MEDIAN
	2R	m6	296	24	9	2	0	0	0	0	0	0	2960	240	2720	240	0.0882353	0.0857338		0.00546523	GEOMETRIC MEAN
EXPERIMENT 2 FA19 vs FA19 ponA	1B	m7	136	7	7	0	0	0	0	0	0	0	1360	10	1350	10	0.00740741	0.0181354						FINAL
	1RR	m8	392	3	9	1	0	1	0	0	0	0	3920	10	3910	10	0.00255754	0.00626158						0.016023	MEDIAN
	1U	m9	CONT	CONT									0	0	0	0	#DIV/0!	#DIV/0!						0.0217735	GEOMETRIC MEAN
	2B	m10	19	1	1	0	0	0	0	0	0	0	190	10	180	10	0.0555556	0.136015
	2BB	m11	177	0	7	0	0	0	0	0	0	0	1770	10	1760	10	0.00568182	0.0139107
	2R	m12	TMTC	7	20	0	1	0	0	0	0	0	8000	10	7990	10	0.00125156	0.00306418
	2RR	m13	TMTC	75	57	2	12	3	2	0	0	0	22800	750	22050	750	0.0340136	0.0832747		0.0181354	MEDIAN
	2RB	m14	TMTC	564	27	1	5	0	0	0	0	0	10800	5640	5160	5640	1.09302	2.67602		0.0393739	GEOMETRIC MEAN
